# Supplementary material for: Population Genomic Analysis of Ancient and Modern Genomes Yields New Insights into the Genetic Ancestry of the Tyrolean Iceman and the Genetic Structure of Europe
Source: PLoS Genet. 2014 May 8;10(5):e1004353. doi: 10.1371/journal.pgen.1004353 (PMC4014435; doi:10.1371/journal.pgen.1004353)
Supplement: Table S2 — Divergence time estimates of the Iceman with Complete Genomics genomes. (XLSX) [file pgen.1004353.s012.xlsx]

## Sheet: Sheet1
Table S2. Divergence time estimates of the Iceman with Complete Genomics genomes
Sample	Population	Region	T*	T [years] †
NA18501	YRI	Africa	0.038 (0.034, 0.041)	55,379 (40,770 – 73,014)
NA18502			0.044 (0.040, 0.047)	64,098 (47,848 – 83,539)
NA18504			0.040 (0.036, 0.044)	58,476 (43,296 – 76,736)
NA18505			0.033 (0.030, 0.037)	48,679 (35,333 – 64,924)
NA18508			0.025 (0.022, 0.029)	36,816 (25,707 – 50,597)
NA18517			0.032 (0.029, 0.036)	47,470 (34,345 – 63,473)
NA19129			0.037 (0.033, 0.041)	54,172 (39,785 – 71,566)
NA19238			0.036 (0.032, 0.040)	52,764 (38,622 – 69,894)
NA19239			0.029 (0.025, 0.033)	42,375 (30,201 – 57,336)
NA20502	TSI	Europe	0.015 (0.011, 0.019)	4,438 (506 – 11,136)
NA20509			0.008 (0.004, 0.012)	2,249 (167 – 6,782)
NA20510			-0.007 (-0.011, -0.003)	0
NA20511			0.005 (0.001, 0.009)	1,578 (64 – 5,435)
NA06985	CEU	Europe	0.011 (0.007, 0.015)	3,113 (302 – 8,492)
NA06994			0.012 (0.008, 0.016)	3,558 (370 – 9,382)
NA07357			0.012 (0.008, 0.016)	3,491 (360 – 9,251)
NA10851			0.025 (0.021, 0.029)	7,195 (932 – 16,626)
NA12004			-0.004 (-0.008, 0.000)	0
NA18526	CHB	Asia	0.182 (0.177, 0.186)	27,235 (2,652 – 61,491)
NA18537			0.175 (0.170, 0.180)	26,266 (2,556 – 59,347)
NA18555			0.190 (0.185, 0.195)	28,542 (2,782 – 64,378)
NA18558			0.184 (0.180, 0.189)	27,655 (2,694 – 62,426)
NA18940	JPT	Asia	0.173 (0.168, 0.178)	25,957 (2,525 – 58,662)
NA18942			0.181 (0.176, 0.185)	27,089 (2,638 – 61,164)
NA18947			0.179 (0.174, 0.183)	26,801 (2,609 – 60,529)
NA18956			0.181 (0.176, 0.185)	27,089 (2,637 – 61,168)
* Maximum-likelihood 95% confidence intervals in brackets
† Lower and upper bounds calculated using 95% confidence intervals for effective population size from Gronau et al. [24]
