# Supplementary material for: Population Genomic Analysis of Ancient and Modern Genomes Yields New Insights into the Genetic Ancestry of the Tyrolean Iceman and the Genetic Structure of Europe
Source: PLoS Genet. 2014 May 8;10(5):e1004353. doi: 10.1371/journal.pgen.1004353 (PMC4014435; doi:10.1371/journal.pgen.1004353)
Supplement: Table S3 — Divergence time estimates of the Iceman with 1000G/Sardinia. (XLSX) [file pgen.1004353.s013.xlsx]

## Sheet: Sheet1
Table S3. Divergence time estimates of the Iceman with 1000G/Sardinia
Population	Region	T*	T [years] †
YRI	Africa	0.044 (0.040, 0.047)	63,976 (47,891 – 83,183)
LWK		0.024 (0.021, 0.028)	35,827 (25,028 – 49,221)
Sardinia	Europe S	0.008 (0.004, 0.012)	2,321 (184 – 6,858)
TSI		0.006 (0.002, 0.010)	1,709 (90 – 5,621)
IBS		0.048 (0.043, 0.052)	13,806 (1,957 – 29,739)
CEU	Europe N	0.018 (0.014, 0.022)	5,093 (613 – 12,370)
GBR		0.020 (0.016, 0.024)	5,695 (705 – 13,570)
FIN		0.032 (0.028, 0.036)	9,196 (1,246 – 20,540)
CHB	Asia	0.189 (0.184, 0.193)	28,320 (2,762 – 63,836)
CHS		0.190 (0.186, 0.195)	28,536 (2,784 – 64,316)
JPT		0.194 (0.189, 0.199)	29,104 (2,840 – 65,572)
* Maximum-likelihood 95% confidence intervals in brackets
† Lower and upper bounds calculated using 95% confidence intervals for effective population size from Gronau et al. [24]
