# Supplementary material for: Population Genomic Analysis of Ancient and Modern Genomes Yields New Insights into the Genetic Ancestry of the Tyrolean Iceman and the Genetic Structure of Europe
Source: PLoS Genet. 2014 May 8;10(5):e1004353. doi: 10.1371/journal.pgen.1004353 (PMC4014435; doi:10.1371/journal.pgen.1004353)
Supplement: Table S4 — Signals of admixture using the f3 statistic with modern populations. (XLSX) [file pgen.1004353.s014.xlsx]

## Sheet: Sheet1
Table S4 Signals of admixture using the f3 statistic with modern populations
Test population	Population 1	Population 2	f3	Z	Interpretation
LWK	YRI	Sardinia	-0.0042	-13.4	Eurasian-related admixture in Luhya
		TSI	-0.0042	-13.6
		IBS	-0.0039	-12.4
		CEU	-0.0042	-13.4
		GBR	-0.0042	-13.5
		FIN	-0.0041	-12.9
		CHB	-0.0031	-9.8
		CHS	-0.0031	-9.8
		JPT	-0.0031	-9.7
TSI	YRI	Sardinia	-0.0013	-4.4	African admixture into S Europe
		CEU	-0.0019	-5.2
		GBR	-0.0022	-6.5
	LWK	Sardinia	-0.0014	-4.5
		CEU	-0.002	-5.5
		GBR	-0.0023	-6.7
IBS	YRI	GBR	-0.002	-3.4
TSI	Sardinia	CEU	-0.0014	-13.9	HG ancestry in S Europe
		GBR	-0.0013	-13.7
		FIN	-0.0029	-21
		CHB	-0.0045	-14.8
		CHS	-0.0046	-14.8
		JPT	-0.0047	-15.3
IBS	Sardinia	CEU	-0.001	-3.6
		GBR	-0.0012	-4.3
		FIN	-0.0031	-10.4
		CHB	-0.0024	-4.2
		CHS	-0.0024	-4.1
		JPT	-0.0029	-5.1
CEU	Sardinia	FIN	-0.0037	-25.4	Farmer ancestry in N Europe
	TSI		-0.0021	-17.4
	IBS		-0.0016	-9.3
GBR	Sardinia	FIN	-0.0028	-19.7
	TSI		-0.0012	-9.9
	IBS		-0.0009	-5.5
FIN	CEU	CHB	-0.003	-7.3	Asian-related admixture in Finland
		CHS	-0.0028	-6.8
		JPT	-0.0033	-8.2
	GBR	CHB	-0.0025	-6.2
		CHS	-0.0024	-5.8
		JPT	-0.0028	-6.9
CHB	Sardinia	CHS	-0.0015	-5.1	CHS-related gene flow in CHB
	TSI		-0.0014	-5.2
	IBS		-0.0015	-5.4
	CEU		-0.0015	-5.4
	GBR		-0.0015	-5.5
	FIN		-0.0017	-6.3
	JPT		-0.0008	-8
