# Supplementary material for: Population Genomic Analysis of Ancient and Modern Genomes Yields New Insights into the Genetic Ancestry of the Tyrolean Iceman and the Genetic Structure of Europe
Source: PLoS Genet. 2014 May 8;10(5):e1004353. doi: 10.1371/journal.pgen.1004353 (PMC4014435; doi:10.1371/journal.pgen.1004353)
Supplement: Table S5 — Signals of admixture using the f3 statistic with ancient samples. (XLSX) [file pgen.1004353.s015.xlsx]

## Sheet: Sheet1
Table S5. Signals of admixture using the f3 statistic with ancient samples
Test population	Population 1	Population 2	f3	Z	Interpretation
LWK	YRI	ajv70	-0.003	-5.75	Eurasian-related admixture in Luhya
		brana1	-0.003	-3.41
		gok4	-0.004	-6.82
		Iceman	-0.003	-8.36
TSI	P192-1	FIN	-0.007	-3.73	HG ancestry in S Europe
	Iceman	CEU	-0.002	-4.65
		GBR	-0.003	-5.17
		FIN	-0.004	-5.94
		CHB	-0.009	-6.46
		CHS	-0.009	-6.33
		JPT	-0.009	-6.17
IBS	Iceman	FIN	-0.004	-3.62
		CHB	-0.007	-4.02
		CHS	-0.007	-3.92
		JPT	-0.007	-4.03
CEU	TSI	ajv70	-0.005	-6.87	Farmer ancestry in N Europe
		brana1	-0.005	-5.39
	P192-1	FIN	-0.005	-3.35
	Iceman		-0.004	-6.77
GBR	TSI	ajv70	-0.004	-6.59
		brana1	-0.004	-4.74
	P192-1	FIN	-0.005	-3.11
	Iceman		-0.003	-4.58
