# Supplementary material for: Population Genomic Analysis of Ancient and Modern Genomes Yields New Insights into the Genetic Ancestry of the Tyrolean Iceman and the Genetic Structure of Europe
Source: PLoS Genet. 2014 May 8;10(5):e1004353. doi: 10.1371/journal.pgen.1004353 (PMC4014435; doi:10.1371/journal.pgen.1004353)
Supplement: Table S6 — TreeMix parameters. (XLSX) [file pgen.1004353.s016.xlsx]

## Sheet: Sheet1
Table S6 TreeMix parameters
Dataset	Ancient genome	N SNPs
		LD correction
HGDP	Iceman	500
1000G / Sardinia	Iceman	5000
	gok4	500
	ajv70	500
	brana1	250
	P192-1	100
	K8	100
